# Supplementary material for: A novel risk score system for prognostic evaluation in adenocarcinoma of the oesophagogastric junction: a large population study from the SEER database and our center
Source: BMC Cancer. 2021 Jul 13;21:806. doi: 10.1186/s12885-021-08558-1 (PMC8278582; doi:10.1186/s12885-021-08558-1)
Supplement: Supplementary file 1 — Additional file 1 Supplementary Table 1. Transcoding of each clinical feature in this study. [file 12885_2021_8558_MOESM1_ESM.xlsx]

## Sheet: Sheet1
Supplementary Table 1. The transcoding of each clinical features in this study.
Code	0	1	2	3	4	5
Sex	Female	Male
Histologic grade	Well	Moderately	Poorly	Undifferentiated
Tumor size	<=1cm	1-2cm	2-3cm	3-4cm	4-5cm	>5cm
Stage		I	II	III	IV
T stage		T1	T2	T3	T4
M stage	M0	M1
