# Supplementary material for: A novel risk score system for prognostic evaluation in adenocarcinoma of the oesophagogastric junction: a large population study from the SEER database and our center
Source: BMC Cancer. 2021 Jul 13;21:806. doi: 10.1186/s12885-021-08558-1 (PMC8278582; doi:10.1186/s12885-021-08558-1)
Supplement: Supplementary file 2 — Additional file 2 Supplementary Table 2. Sample sizes of patients with different cancers based on the SEER database over the last two years. [file 12885_2021_8558_MOESM2_ESM.xlsx]

## Sheet: Sheet1
Supplementary Table 2. The sample size in different cancers based on SEER database in the last two years.
Authors	Cancer	Sample size	Publish year	PMID
Luo et al.	Colorectal cancer	204595	2021	33504354
Lu et al.	Prostate cancer	168414	2021	33532320
Wang et al.	Epithelial ovarian cancer	9001	2021	33533669
Zhong et al.	Diffuse large B-cell lymphoma	3573	2020	33520698
Tu et al.	luminal A breast cancer	3171	2020	33490234
Lin et al.	Laryngeal carcinoma	2094	2021	33442420
Xu et al.	Signet ring cell carcinoma	1365	2020	33447000
Tang et al.	Medullary thyroid cancer	1110	2021	33469797
Badakhshi et al.	Primary gastrointestinal mucosal melanoma	962	2021	33517303
Zhang et al.	Poorly differentiated thyroid cancer	522	2021	33527032
