# Supplementary material for: A novel risk score system for prognostic evaluation in adenocarcinoma of the oesophagogastric junction: a large population study from the SEER database and our center
Source: BMC Cancer. 2021 Jul 13;21:806. doi: 10.1186/s12885-021-08558-1 (PMC8278582; doi:10.1186/s12885-021-08558-1)
Supplement: Supplementary file 3 — Additional file 3 Supplementary Table 3. The comparison of our study and two previous studies on AEG patients. [file 12885_2021_8558_MOESM3_ESM.xlsx]

## Sheet: Sheet1
Supplementary Table 3. The comparison of our study and previous two studies for AEG patients.
Study	data sets	SEER year	AJCC TNM classification	SEER sample size	Validation sample size	Method	Clinical factors in model	AUC/C-index in training set	AUC/C-index in validation set	PMID
Zhou et al.	SEER+their own data	1988 to 2011	AJCC 6th	953	181	multivariate COX proportional hazard regression model	age+sex+grade+T stage+LN metastasis+LN examed	0.69	0.75	26055624
Wang et al.	SEER+their own data	2004 to 2010	AJCC 6th	1755	273	multivariate COX proportional hazard regression model	age+grade+T stage+N stage+LN examed	0.759	>0.7	33499821
Our study	SEER+our own data	2010 to 2016	AJCC 7th	1930	174	LASSO	age+grade+tumor size+T stage+M stage+ratio of metastasis LN	0.75	0.73 (internal SEER validation set),0.75 (whole SEER validation set), and 0.85 (our own validation set)	None
